# Supplementary material for: Inhibition of Japanese encephalitis virus infection by the host zinc-finger antiviral protein
Source: PLoS Pathog. 2018 Jul 17;14(7):e1007166. doi: 10.1371/journal.ppat.1007166 (PMC6049953; doi:10.1371/journal.ppat.1007166)
Supplement: S1 Table — (XLSX) [file ppat.1007166.s011.xlsx]

## Sheet: S1 Table
	S1 Table. Primer sets for RT-PCR
	PCR product	Primer name	Sequence (5' to 3')
	JEV 3'-UTR	JEV 3'-UTR 10392-10420	TAGTGTGATTTAAGGTAGAAAAGTAGACT
		JEV 3'-UTR 10977-10956	AGATCCTGTGTTCTTCCTCACC
	JEV NS5-3'-UTR	JEV NS5 7677-7692	GGAAGGCCTGGGGGCA
		JEV 3'-UTR 10977-10956	AGATCCTGTGTTCTTCCTCACC
	DENV 3'-UTR	DENV 3'-UTR 10270-10297	TAGAAGGCAAAACTAACATGAAACAAGG
		DENV 3'-UTR 10723-10703	AGAACCTGTTGATTCAACAGC
	Actin	Actin 811-831	TCCTGTGGCATCCACGAAACT
		Actin 1125-1105	GAAGCATTTGCGGTGGACGAT
	TRAILR4	TRAILR4 113-132	TTAAGTTCGTCGTCTTCATC
		TRAILR4 680-660	ACAACCACAGCTAAAATGATG
